# Supplementary material for: Effects of Shared and Nonshared Schizophrenia and Bipolar Disorder Alleles on Cognition and Educational Attainment in the UK Biobank
Source: Biol Psychiatry Glob Open Sci. 2025 Aug 22;5(6):100601. doi: 10.1016/j.bpsgos.2025.100601 (PMC12516558; doi:10.1016/j.bpsgos.2025.100601)
Supplement: Tables S1–S15 [file mmc2.xlsx]

## Sheet: Contents
Contents
Supplementary Table S1. Case and Control Sample Numbers, Year of Publication and Heritability of Source GWAS. Observed scale heritability given for comparison to gSEM components.
Supplementary Table S2. Number of Biobank participants with nonmissing data for g and the four cognitive tests used to calculate it
Supplementary Table S3. Number of Biobank participants with nonmissing data for phenotypic variable, covariates and genotypes in main and sensitivity analyses
Supplementary Table S4. Developmental stages in the BrainSeq dataset used for enrichment analysis
Supplementary Table S5. Expression and ontology datasets used for enrichment analyses
Supplementary Table S6. Linear regression of PRS derived from SZ/BD gSEM fractions, SZ GWAS and BD GWAS on g and FI
Supplementary Table S7. Ordinal regression of PRS derived from SZ/BD gSEM fractions, SZ GWAS and BD GWAS on educational level
Supplementary Table S8. -log10 p values for stratified LDSC of SZ/BD gSEM fractions, SZ GWAS and BD GWAS for genes specific to developmental stages in Brainseq human brain expression dataset (reference 39)
Supplementary Table S9. -log10 p values for stratified LDSC of SZ/BD gSEM fractions, SZ GWAS and BD GWAS for genes specific to cell type expression clusters in Cameron et al human brain expression dataset (reference 43)
Supplementary Table S10. -log10 p values for stratified LDSC of SZ/BD gSEM fractions, SZ GWAS and BD GWAS for genes specific to cell type expression clusters in Skene et al mouse brain expression dataset (reference 49)
Supplementary Table S11. -log10 p values for stratified LDSC of SZ/BD gSEM fractions, SZ GWAS and BD GWAS for genes specific to cell type expression clusters in Habib et al human brain expression dataset (reference 46)
Supplementary Table S12. -log10 p values for stratified LDSC of SZ/BD gSEM fractions, SZ GWAS and BD GWAS for genes specific to cell type expression clusters in Herring et al human brain expression dataset (reference 44)
Supplementary Table S13. -log10 p values for stratified LDSC of SZ/BD gSEM fractions, SZ GWAS and BD GWAS for genes specific to cell type expression clusters in Siletti et al human brain expression dataset (references 47 and 48)
Supplementary Table S14. MAGMA gene assocation p-values for all genes in analysis. Annotated with membership in Skene et al medium spiny neuron and pyramidal CA1 neuron top specificity deciles, Brainseq young adulthood and mid adulthood top specificity deciles and Siletti et al hippocampal dentate gyrus top decile
Supplementary Table S15. MAGMA association results for Gene Ontology (GOstrict) functional annotation categories

## Sheet: TableS1
Supplementary Table S1. Case and Control Sample Numbers, Year of Publication and Heritability of Source GWAS. Observed scale heritability given for comparison to gSEM components.
Source GWAS	Cases	Controls	Heritability (SNPh2)	Standard error of heritability	Year of publication	Reference
SZ (European Ancestry )	53386	77258	0.3499	0.0122	2022	doi: 10.1038/s41586-022-04434-5
BD (European Ancestry)	41917	371549	0.2795	0.0115	2021	doi: 10.1101/2020.09.17.20187054

## Sheet: TableS2
Supplementary Table S2. Number of Biobank participants with data for g and the four cognitive tests used to calculate it
Cognitive test	Testing location	n
Pairs matching	Assessment	497900
Reaction time	Assessment	495617
Trail making test B	Online	103960
Numeric memory	Online	111074
g		94956

## Sheet: TableS3
Phenotype variable	n
Fluid intelligence	160465
g	93541
Educational level	354609
Supplementary Table S3. Number of Biobank participants with data for phenotypic variable, covariates and genotypes in analysis. The numbers with g differ from table 2 due to quality control processing and exclusion of individuals with psychosis.

## Sheet: TableS4
Supplemental Table S4. Developmental stages in the BrainSeq dataset used for enrichment analysis
Stage	N	Age range
EarlyMidfetal	23	10 pcw ≤ 𝑥 < 16 pcw
Midfetal	18	16 pcw ≤ 𝑥 < 17 pcw
LateMidfetal	15	17 pcw ≤ 𝑥 < 24 pcw
EarlyInfancy	26	0 months ≤ 𝑥 < 6 months
EarlyChildhood	18	1 year ≤ 𝑥 < 6 years
LateChildhood	6	6 years ≤ 𝑥 < 13 years
Adolescence	68	13 years ≤ 𝑥 < 20 years
EarlyAdulthood	63	20 years ≤ 𝑥 < 30 years
MidAdulthood	311	30 years ≤ 𝑥 < 60 years
LateAdulthood	64	60 years ≤ 𝑥

## Sheet: TableS5
Supplementary Table S5. Expression and ontology datasets used for enrichment analyses
Dataset	Dataset type	Species	Developmental stage(s)	Category type	Number of categories tested	Notes	Reference
Skene	Single cell brain expression	Mouse	Adult and fetal	Expression cluster	24	Combination of 11 single cell expression datasets from a range of brain regions (10 adult, 1 fetal)	49
Habib	Single nucleus brain expression	Human	Adult	Expression cluster	15	2 brain regions from 5 individuals	46
Cameron	Single nucleus brain expression	Human	Fetal (second trimester)	Expression cluster	91	5 brain regions from 3 individuals	43
Herring	Single nucleus brain expression	Human	Fetal, neonatal, adult	Expression cluster	84	Prefrontal cortex from 26 individuals	44
Siletti	Single nucleus brain expression	Human	Adult	Expression cluster	31	100 brain regions from 3 individuals; 31 higher-order cell superclusters defined in Yao et al used in analysis	47, 48
Brainseq	Bulk brain area expression	Human	Fetal, neonatal, childhood, adolescence, adult	Developmental stage	10	Prefrontal cortex and hippocampus from 374 individuals	39, 41
GO	Gene ontology	Human	NA	Ontology	7296	NA	51, 52

## Sheet: TableS6
Supplementary Table S6. Linear regression of PRS derived from SZ/BD gSEM components and source GWAS on g and FI
PRS	Phenotype	Beta	SE	p
Shared	g	-0.079	0.005	7.51e-51
SZdiff	g	-0.009	0.003	0.00374
BDdiff	g	0.009	0.003	0.00374
SZ	g	-0.075	0.005	4.16e-51
BD	g	-0.035	0.004	9.05e-17
Shared	Fluid intelligence	-0.079	0.004	5.57e-85
SZdiff	Fluid intelligence	-0.027	0.003	6.34e-24
BDdiff	Fluid intelligence	0.027	0.003	6.34e-24
SZ	Fluid intelligence	-0.087	0.004	1.77e-114
BD	Fluid intelligence	-0.021	0.003	4.28e-11

## Sheet: Table S7
Supplementary Table S7. Ordinal regression of PRS derived from SZ/BD gSEM components and source GWAS on educational level
PRS	Effect size	SE	P
Shared	0.016	0.003	5.08e-07
SZdiff	-0.049	0.003	1.84e-58
BDdiff	0.049	0.003	1.84e-58
SZ	-0.013	0.003	2.46e-05
BD	0.043	0.003	9.07e-44

## Sheet: Table S8
Supplementary Table S8. -log10 p values for stratified LDSC of SZ/BD gSEM fractions, SZ GWAS and BD GWAS for genes specific to developmental stages in Brainseq human brain expression dataset (reference 39).
Bold indicates statistical significance at p<0.05 (Bonferroni corrected for 10 developmental stages).
Score
Developmental Stage	Shared SLDSR -log10 P	Diff SLDSR -log10 P	SZ SLDSR -log10 P	BD SLDSR -log10 P
EarlyMidfetal	1.75	0.15	1.42	0.65
Midfetal	1.53	0.04	0.7	0.46
LateMidfetal	1.74	0.28	1.41	0.66
EarlyInfancy	2.08	0.44	2.45	1.13
EarlyChildhood	0.47	0.43	0.57	0.19
LateChildhood	0.02	0.46	0.05	0.02
Adolescence	0.25	0.36	0.2	0.25
YoungAdulthood	1.2	3.35	1.1	2.37
MidAdulthood	0.08	2.7	0.1	1.09
OlderAdult	0	0.37	0.03	0.01

## Sheet: Table S9
Supplementary Table S9. -log10 p values for stratified LDSC of SZ/BD gSEM fractions, SZ GWAS and BD GWAS for genes specific to cell type expression clusters in Cameron et al human brain expression dataset (reference 43).
Bold indicates Bonferroni significance (corrected for 91 cell types).
Cell_Type	Shared SLDSR -log10 P	Diff SLDSR -log10 P	SZ SLDSR -log10 P	BD SLDSR -log10 P
FC.ExN.2	11.52	0.387	8.896	3.951
FC.ExN.4	5.827	0.815	5.83	4.213
FC.ExN.3	5.693	0.343	5.263	3.177
Thal.InN.7	5.032	1.79	4.036	4.866
Hipp.ExN.5	4.479	0.847	4.907	2.406
FC.ExN.5	3.706	1.024	3.265	2.678
Cer.InN.7	4.016	0.565	2.694	3.19
Thal.ExN.1	4.057	0.657	3.275	2.813
FC.InN.4	4.695	0.491	4.536	4.144
GE.InN.7	5.322	0.645	3.67	4.447
GE.InN.1	3.235	0.417	2.617	1.676
Cer.ExN.1	3.185	1.239	2.573	3.088
Hipp.ExN.6	3.818	0.29	2.919	1.748
Hipp.ExN.3	2.93	0.887	2.936	2.392
GE.InN.4	2.226	0.864	2.023	1.519
GE.InN.5	3.291	0.391	2.448	2.862
Cer.InN.6	2.831	0.59	1.68	1.708
GE.InN.3	3.955	1.249	2.396	3.682
Thal.InN.4	2.664	0.636	2.413	2.566
Cer.InN.5	1.934	1.895	1.302	3.979
GE.InN.2	2.897	0.673	3.352	0.758
Hipp.InN.2	2.146	1.696	2.648	2.31
Thal.RG.6	2.145	1.506	2.57	2.197
Cer.InN.4	2.307	1.636	2.11	3.159
Hipp.ExN.4	2.634	1.449	1.526	2.744
Hipp.InN.4	2.943	0.341	1.623	2.554
FC.InN.1	2.366	1.703	2.14	2.208
Cer.InN.8	2.104	0.74	2.392	0.862
Thal.ExN.3	2.298	2.286	2.667	2.21
FC.ExN.1	1.769	0.911	1.769	1.838
Cer.ExN.3	2.069	0.344	1.302	1.114
GE.InN.6	2.464	0.964	2.056	2.009
Thal.InN.5	1.49	1.352	1.328	1.376
Cer.InN.2	1.866	1.231	1.366	1.991
Cer.ExN.2	2.606	3.162	2.624	1.526
Hipp.CR.1	1.351	0.728	1.951	0.854
Hipp.ExN.2	1.941	1.911	1.958	3.595
FC.N.undef	1.479	0.708	1.236	1.484
Cer.InN.1	2.118	0.921	1.998	1.761
Hipp.ExN.1	1.735	1.313	2.383	1.893
FC.InN.2	1.137	0.597	1.722	0.606
Hipp.InN.3	2.148	0.724	2.761	1.591
Thal.InN.6	1.815	1.659	1.562	2.225
Thal.OPC	1.944	0.137	3.342	0.167
Thal.InN.8	1.984	0.371	0.854	2.414
Thal.InN.3	1.734	1.253	1.091	3.192
Hipp.InN.1	0.947	0.708	0.569	1.059
Thal.IP	1.547	0.898	1.514	0.572
Cer.InN.3	1.447	1.476	1.081	1.861
Thal.InN.2	0.914	0.517	1.265	0.908
Cer.OPC	1.178	0.839	1.958	0.64
Thal.ExN.2	1.451	1.133	0.733	1.861
Thal.InN.1	0.987	0.81	1.333	1.101
Thal.RG.4	0.653	0.212	1.477	0.148
Cer.IP	0.74	0.358	0.797	0.174
FC.IP	0.545	0.218	0.161	0.572
Hipp.OPC	0.365	0.299	0.696	0.136
Cer.ExN.5	0.46	0.109	0.666	0.091
FC.OPC	0.296	0.307	0.509	0.261
FC.InN.3	0.096	0.59	0.321	0.158
GE.CycPro	0.188	1.533	0.315	0.428
Hipp.RG.3	0.252	0.171	0.445	0.025
FC.CycPro	0.124	0.018	0.029	0.024
Cer.RG.2	0.162	0.007	0.149	0.082
Thal.RG.7	0.148	0.194	0.412	0.044
Thal.RG.5	0.071	0.221	0.152	0.057
Cer.ExN.4	0.069	0.223	0.178	0.013
Thal.RG.2	0.058	0.004	0.061	0.015
Hipp.CR.2	0.071	0.087	0.207	0.002
Hipp.RG.2	0.037	0.002	0.023	0.012
GE.RG.3	0.056	0.305	0.221	0.045
Hipp.CycPro	2.98e-06	0.003	2.44e-05	1.69e-07
GE.RG.1	0.008	0.102	0.06	0.008
Thal.RG.1	0.005	0.137	0.071	0.01
FC.RG.1	0.008	0.052	0.022	0.031
Cer.CycPro	0.005	0.007	0.004	0.002
FC.RG.2	0.008	0.206	0.04	0.027
Thal.Endo	0.006	0.066	0.016	0.002
Hipp.Endo	0.005	0.118	0.004	0.002
Cer.Endo	0.004	0.095	0.005	0.001
Hipp.RG.1	0.002	0.02	0.02	0.007
Thal.MG	0.004	0.062	0.001	0.000213
Thal.CycPro	0.001	0.019	0.004	0.0002
Cer.RG.1	0.003	0.164	0.012	0.017
FC.Endo	0.003	0.053	0.004	0.000422
Thal.RG.3	8.77e-05	0.037	9.05e-05	0.004
Hipp.MG	3.27e-05	0.011	6.2e-05	0.000267
GE.RG.2	0.001	0.049	0.009	0.000121
Cer.RG.3	2.94e-05	0.038	0.000273	0.000324
Cer.MG	7.13e-05	0.034	0.000287	8.74e-05
FC.MG	1.72e-05	0.298	1.83e-06	0.018

[truncated: 6 more sheets: Table S10, Table S11, Table S12, Table S13, Table S14, Table S15]
